# Supplementary material for: Performance of Idylla™ RAS-BRAF mutation test for formalin-fixed paraffin-embedded tissues of colorectal cancer
Source: Int J Clin Oncol. 2022 Apr 26;27(7):1180–7. doi: 10.1007/s10147-022-02167-z (PMC9209352; doi:10.1007/s10147-022-02167-z)
Supplement: Supplementary file 2 — Supplementary file2 (XLSX 11 KB) [file 10147_2022_2167_MOESM2_ESM.xlsx]

## Sheet: Table S3
Table S3. Result of amplicon sequencing for four discordant cases.
	Chromosome	Region	Reference	Allele	Allele count	Coverage	Allele frequency	Gene	Coding region change	Amino acid change
K-N-001	7	140481402	C	G	5763	20821	27.6788	BRAF	c.1406G>C	p.Gly469Ala
K-N-151	17	7577094	G	A	7533	16137	46.6815	TP53	c.844C>T	p.Arg282Trp
K-N-214	1	115256528	T	A	4146	18358	22.5842	NRAS	c.183A>T	p.Gln61His
	7	55249088	G	C	7986	38285	20.8593	EGFR	c.2386G>C	p.Gly796Arg
	18	48604665	G	A	6167	21115	29.2067	SMAD4	c.1487G>A	p.Arg496His
K-N-221	17	7577106	G	T	13447	21272	63.2146	TP53	c.832C>A	p.Pro278Thr
