# Supplementary material for: Performance of Idylla™ RAS-BRAF mutation test for formalin-fixed paraffin-embedded tissues of colorectal cancer
Source: Int J Clin Oncol. 2022 Apr 26;27(7):1180–7. doi: 10.1007/s10147-022-02167-z (PMC9209352; doi:10.1007/s10147-022-02167-z)
Supplement: Supplementary file 3 — Supplementary file3 (XLSX 21 KB) [file 10147_2022_2167_MOESM3_ESM.xlsx]

## Sheet: Table S1
Table S1. Clinicopathological characteristics, Condition at pre-analysis process, and assay results by IdyllaTM and RASKETTM-B.
Case ID	Fixation time (hours)	Storage time of the FFPE block (years)	Tumor cell percentage (%)	Macrodissection	IdyllaTM KRAS Mutation Test	IdyllaTM NRAS-BRAF Mutation Test	MEBGEN RASKETTM-B kit
K-N-001	24	2	40	No	No mutation detected	NRAS A146T c)	Mutation negative
K-N-002	24	2	60	No	No mutation detected	No mutation detected	Mutation negative
K-N-003	24	2	30	No	No mutation detected	BRAF V600E	BRAF V600E
K-N-004	24	2	40	No	No mutation detected	No mutation detected	Mutation negative
K-N-005	24	2	50	Yes	No mutation detected	BRAF V600E	BRAF V600E
K-N-006	24	2	40	No	No mutation detected	No mutation detected	Mutation negative
K-N-007	24	4	50	Yes	No mutation detected	BRAF V600E	BRAF V600E
K-N-008	24	2	50	Yes	No mutation detected	BRAF V600E	BRAF V600E
K-N-009	24	2	50	Yes	No mutation detected	BRAF V600E	BRAF V600E
K-N-010	24	1	30	No	No mutation detected	BRAF V600E	BRAF V600E
K-N-011	24	4	60	Yes	Invalid a)	BRAF V600E	Invalid d)
K-N-012	24	4	30	No	No mutation detected	BRAF V600E	BRAF V600E
K-N-013	24	4	40	No	No mutation detected	BRAF V600E	BRAF V600E
K-N-014	24	3	30	No	No mutation detected	BRAF V600E	BRAF V600E
K-N-015	24	4	50	Yes	Invalid c)	Invalid d)	Invalid d)
K-N-016	24	4	40	No	No mutation detected	BRAF V600E	BRAF V600E
K-N-017	24	1	40	No	No mutation detected	BRAF V600E	BRAF V600E
K-N-018	24	2	30	Yes	No mutation detected	BRAF V600E	BRAF V600E
K-N-019	24	2	40	No	No mutation detected	BRAF V600E	BRAF V600E
K-N-020	24	4	40	Yes	No mutation detected	BRAF V600E	BRAF V600E
K-N-021	24	1	40	Yes	No mutation detected	BRAF V600E	BRAF V600E
K-N-022	24	3	30	No	No mutation detected	BRAF V600E	BRAF V600E
K-N-023	24	1	30	No	No mutation detected	BRAF V600E	BRAF V600E
K-N-024	24	3	30	No	No mutation detected	BRAF V600E	BRAF V600E
K-N-025	24	3	30	Yes	No mutation detected	BRAF V600E	BRAF V600E
K-N-026	24	3	30	No	No mutation detected	BRAF V600E	BRAF V600E
K-N-027	24	3	40	Yes	No mutation detected	BRAF V600E	BRAF V600E
K-N-028	24	3	30	No	No mutation detected	BRAF V600E	BRAF V600E
K-N-029	24	3	40	Yes	No mutation detected	No mutation detected	Mutation negative
K-N-030	24	3	40	No	No mutation detected	BRAF V600E	BRAF V600E
K-N-031	24	3	30	No	No mutation detected	BRAF V600E	BRAF V600E
K-N-032	24	2	30	No	No mutation detected	BRAF V600E	BRAF V600E
K-N-033	24	2	30	No	No mutation detected	BRAF V600E	BRAF V600E
K-N-034	24	3	50	Yes	No mutation detected	BRAF V600E	BRAF V600E
K-N-035	24	2	30	No	KRAS G12D	No mutation detected	KRAS G12D
K-N-036	24	2	30	No	KRAS G12D	No mutation detected	KRAS G12D
K-N-037	24	2	50	Yes	KRAS G12C	No mutation detected	KRAS G12C
K-N-038	24	2	40	No	KRAS G12V	No mutation detected	KRAS G12V
K-N-039	24	2	50	Yes	KRAS Q61H	No mutation detected	KRAS Q61H
K-N-040	24	2	50	No	KRAS G13D	No mutation detected	KRAS G13D
K-N-042	24	2	50	Yes	KRAS G13D	No mutation detected	KRAS G13D
K-N-043	24	2	30	No	KRAS Q61H	No mutation detected	KRAS Q61H
K-N-044	24	2	30	No	KRAS G12V	No mutation detected	KRAS G12V
K-N-045	24	2	30	No	KRAS A59T/E/G	No mutation detected	KRAS A59T
K-N-046	24	4	30	Yes	KRAS G12C	No mutation detected	KRAS G12C
K-N-047	24	2	60	Yes	KRAS Q61H	No mutation detected	KRAS Q61H
K-N-048	24	2	30	No	KRAS G12V	No mutation detected	KRAS G12V
K-N-049	24	2	70	No	KRAS K117N	No mutation detected	KRAS K117N
K-N-050	24	4	50	Yes	Invalid a)	Invalid a)	Invalid a)
K-N-051	24	4	30	No	KRAS G12C	No mutation detected	KRAS G12C
K-N-052	24	2	30	No	KRAS G13D	No mutation detected	KRAS G13D
K-N-053	24	2	30	No	KRAS G12D	No mutation detected	KRAS G12D
K-N-054	24	1	30	No	KRAS G12D	No mutation detected	KRAS G12D
K-N-055	24	2	40	Yes	KRAS G12D	No mutation detected	KRAS G12D
K-N-056	24	2	50	No	KRAS G12D	No mutation detected	KRAS G12D
K-N-057	24	2	50	Yes	KRAS G12C	No mutation detected	KRAS G12C
K-N-058	24	2	40	Yes	KRAS G12A	No mutation detected	KRAS G12A
K-N-059	24	2	40	Yes	No mutation detected	No mutation detected	Mutation negative
K-N-060	24	2	40	Yes	KRAS G13D	No mutation detected	KRAS G13D
K-N-061	24	2	30	No	KRAS G13D	No mutation detected	KRAS G13D
K-N-062	24	2	30	No	KRAS G12D	No mutation detected	KRAS G12D
K-N-063	24	2	60	Yes	KRAS G12D	No mutation detected	KRAS G12D
K-N-064	24	4	40	No	Invalid b)	Invalid c)	KRAS G12D
K-N-065	24	4	50	Yes	KRAS Q61R/L	No mutation detected	KRAS Q61L
K-N-066	24	2	30	No	KRAS G12C	No mutation detected	KRAS G12C
K-N-067	24	1	40	Yes	KRAS G12V	No mutation detected	KRAS G12V
K-N-068	24	1	30	Yes	KRAS G12V	No mutation detected	KRAS G12V
K-N-069	24	1	40	Yes	KRAS A59T/E/G	No mutation detected	KRAS A59T
K-N-070	24	1	30	No	KRAS G12D	No mutation detected	KRAS G12D
K-N-071	24	1	30	No	KRAS G12V	No mutation detected	KRAS G12V
K-N-072	24	1	50	Yes	KRAS G12V	No mutation detected	KRAS G12V
K-N-073	24	1	30	No	No mutation detected	No mutation detected	Mutation negative
K-N-074	24	1	50	Yes	KRAS G12V	No mutation detected	KRAS G12V
K-N-075	24	1	30	No	KRAS G12V	No mutation detected	KRAS G12V
K-N-076	24	1	40	No	KRAS G12D	No mutation detected	KRAS G12D
K-N-077	24	1	60	Yes	KRAS G12D	No mutation detected	KRAS G12D
K-N-078	24	1	40	No	KRAS G12A	No mutation detected	KRAS G12A
K-N-079	24	1	40	No	KRAS G12D	No mutation detected	KRAS G12D
K-N-080	24	4	50	No	KRAS G12A	No mutation detected	KRAS G12A
K-N-081	24	4	30	Yes	KRAS G13D	No mutation detected	KRAS G13D
K-N-082	24	4	30	No	KRAS G12V	No mutation detected	KRAS G12V
K-N-083	24	4	30	Yes	KRAS A146P/T/V	No mutation detected	Invalid e)
K-N-084	24	4	40	Yes	Invalid a)	Invalid c)	KRAS G12V
K-N-085	24	4	40	No	KRAS G12V	No mutation detected	KRAS G12V
K-N-086	24	4	50	Yes	KRAS G12V	No mutation detected	KRAS G12V
K-N-087	24	4	30	No	KRAS G12C	No mutation detected	KRAS G12C
K-N-088	24	4	30	No	KRAS G12D	No mutation detected	KRAS G12D
K-N-089	24	4	30	No	KRAS G12D	No mutation detected	KRAS G12D
K-N-090	24	4	30	No	KRAS A146P/T/V	No mutation detected	KRAS A146T
K-N-091	24	4	30	Yes	KRAS G12D	No mutation detected	KRAS G12D
K-N-092	24	2	30	Yes	KRAS G12V	No mutation detected	KRAS G12V
K-N-093	24	2	40	Yes	KRAS A59T/E/G	No mutation detected	KRAS A59T
K-N-094	24	3	30	No	KRAS G12D	No mutation detected	KRAS G12D
K-N-095	24	1	30	Yes	KRAS G12D	No mutation detected	KRAS G12D
K-N-096	24	1	30	No	No mutation detected	No mutation detected	Mutation negative
K-N-097	24	3	30	No	KRAS G12D	No mutation detected	KRAS G12D
K-N-098	24	1	40	Yes	KRAS G12S	No mutation detected	KRAS G12S
K-N-099	24	1	30	No	KRAS G12A	No mutation detected	KRAS G12A
K-N-100	24	1	30	No	KRAS G13D	No mutation detected	KRAS G13D
K-N-101	24	1	30	No	KRAS K117N	No mutation detected	KRAS K117N
K-N-102	24	1	30	Yes	KRAS G12D	No mutation detected	KRAS G12D
K-N-103	24	1	30	Yes	KRAS G12D	No mutation detected	KRAS G12D
K-N-104	24	3	30	Yes	KRAS G13D	No mutation detected	KRAS G13D
K-N-105	24	3	40	Yes	KRAS G12V	No mutation detected	KRAS G12V
K-N-106	24	3	30	Yes	KRAS G12V	No mutation detected	KRAS G12V
K-N-107	24	3	40	Yes	KRAS G12D	No mutation detected	KRAS G12D
K-N-108	24	3	30	No	KRAS G12D	No mutation detected	KRAS G12D
K-N-109	24	3	30	No	KRAS G12D	No mutation detected	KRAS G12D
K-N-110	24	3	30	No	KRAS G13D	No mutation detected	KRAS G13D
K-N-111	24	3	30	No	KRAS A146P/T/V	No mutation detected	KRAS A146T
K-N-112	24	3	40	Yes	KRAS G12V	No mutation detected	KRAS G12V
K-N-113	24	3	30	Yes	KRAS G12D	No mutation detected	KRAS G12D
K-N-114	24	3	30	No	KRAS G12D	No mutation detected	KRAS G12D
K-N-115	24	2	30	No	KRAS G12D	No mutation detected	KRAS G12D
K-N-116	24	2	30	Yes	KRAS G12D	No mutation detected	KRAS G12D
K-N-117	24	3	30	No	KRAS G12A	No mutation detected	KRAS G12A
K-N-118	24	3	30	Yes	KRAS G12C	No mutation detected	KRAS G12C
K-N-119	24	2	50	Yes	KRAS G12V	No mutation detected	KRAS G12V
K-N-120	24	2	40	No	KRAS G12V	No mutation detected	KRAS G12V
K-N-121	24	3	30	Yes	KRAS G12D	No mutation detected	KRAS G12D
K-N-124	24	3	30	No	KRAS G13D	No mutation detected	KRAS G13D
K-N-125	24	3	30	No	KRAS G12C	No mutation detected	KRAS G12C
K-N-126	24	2	40	No	KRAS G12D	No mutation detected	KRAS G12D
K-N-127	24	2	30	Yes	KRAS G12V	No mutation detected	KRAS G12V
K-N-128	24	3	30	No	KRAS G12D	No mutation detected	KRAS G12D
K-N-129	24	3	40	No	KRAS G13D	No mutation detected	KRAS G13D
K-N-130	24	3	30	No	KRAS G12D	No mutation detected	KRAS G12D
K-N-131	24	3	30	No	KRAS A146P/T/V	No mutation detected	KRAS A146T
K-N-133	24	3	40	Yes	KRAS G12D	No mutation detected	KRAS G12D
K-N-134	24	3	30	No	KRAS A146P/T/V	No mutation detected	KRAS A146T
K-N-135	24	2	30	No	No mutation detected	No mutation detected	Mutation negative
K-N-136	24	2	30	No	No mutation detected	No mutation detected	Mutation negative
K-N-137	24	2	40	Yes	No mutation detected	No mutation detected	Mutation negative
K-N-138	24	2	50	Yes	No mutation detected	No mutation detected	Mutation negative
K-N-140	24	2	30	No	No mutation detected	No mutation detected	Mutation negative
K-N-141	24	2	30	No	No mutation detected	No mutation detected	Mutation negative
K-N-142	24	2	40	Yes	No mutation detected	No mutation detected	Mutation negative
K-N-143	24	2	30	Yes	No mutation detected	No mutation detected	Mutation negative
K-N-145	24	2	30	Yes	No mutation detected	No mutation detected	Mutation negative
K-N-146	24	2	30	No	No mutation detected	No mutation detected	Mutation negative
K-N-148	24	2	40	No	No mutation detected	No mutation detected	Mutation negative
K-N-150	24	2	30	Yes	No mutation detected	No mutation detected	Mutation negative
K-N-151	24	2	30	No	No mutation detected	NRAS A59T c)	Mutation negative
K-N-152	24	2	30	No	No mutation detected	No mutation detected	Mutation negative
K-N-153	24	2	30	No	No mutation detected	No mutation detected	Mutation negative
K-N-154	24	2	40	Yes	No mutation detected	No mutation detected	Mutation negative
K-N-155	24	2	40	Yes	No mutation detected	No mutation detected	Mutation negative
K-N-156	24	2	30	No	No mutation detected	No mutation detected	Mutation negative
K-N-157	24	1	50	Yes	No mutation detected	No mutation detected	Mutation negative
K-N-159	24	2	30	Yes	No mutation detected	No mutation detected	Mutation negative
K-N-160	24	2	30	Yes	No mutation detected	No mutation detected	Mutation negative
K-N-162	24	2	40	Yes	No mutation detected	No mutation detected	Mutation negative
K-N-163	24	2	60	Yes	No mutation detected	No mutation detected	Mutation negative
K-N-164	24	2	30	No	No mutation detected	No mutation detected	Mutation negative
K-N-165	24	2	40	Yes	No mutation detected	No mutation detected	Mutation negative
K-N-166	24	2	40	Yes	No mutation detected	No mutation detected	Mutation negative
K-N-167	24	2	30	No	No mutation detected	No mutation detected	Mutation negative
K-N-168	24	4	30	No	No mutation detected	No mutation detected	Mutation negative
K-N-169	24	1	40	Yes	No mutation detected	No mutation detected	Mutation negative
K-N-170	24	1	30	Yes	KRAS G12V	No mutation detected	KRAS G12V
K-N-172	24	1	30	No	No mutation detected	No mutation detected	Mutation negative
K-N-174	24	1	30	No	No mutation detected	No mutation detected	Mutation negative
K-N-175	24	1	30	Yes	No mutation detected	No mutation detected	Mutation negative
K-N-176	24	1	30	Yes	No mutation detected	No mutation detected	Mutation negative
K-N-177	24	1	40	Yes	No mutation detected	No mutation detected	Mutation negative
K-N-180	24	3	40	No	No mutation detected	No mutation detected	Mutation negative
K-N-181	24	1	30	No	No mutation detected	No mutation detected	Mutation negative
K-N-183	24	1	40	Yes	No mutation detected	NRAS Q61K	NRAS Q61K
K-N-184	24	3	30	Yes	No mutation detected	No mutation detected	Mutation negative
K-N-185	24	1	30	No	No mutation detected	No mutation detected	Mutation negative
K-N-186	24	1	30	No	No mutation detected	No mutation detected	Mutation negative
K-N-187	24	3	30	Yes	No mutation detected	No mutation detected	Mutation negative
K-N-188	24	3	30	Yes	No mutation detected	No mutation detected	Mutation negative
K-N-189	24	3	30	No	No mutation detected	No mutation detected	Mutation negative
K-N-190	24	3	30	Yes	No mutation detected	No mutation detected	Mutation negative
K-N-191	24	3	30	Yes	No mutation detected	No mutation detected	Mutation negative
K-N-192	24	3	40	Yes	No mutation detected	No mutation detected	Mutation negative
K-N-193	24	3	40	Yes	No mutation detected	No mutation detected	Mutation negative
K-N-194	24	3	30	No	No mutation detected	No mutation detected	Mutation negative
K-N-196	24	3	30	Yes	No mutation detected	No mutation detected	Mutation negative
K-N-197	24	3	30	No	No mutation detected	No mutation detected	Mutation negative
K-N-199	24	3	30	No	No mutation detected	No mutation detected	Mutation negative
K-N-200	24	3	30	No	No mutation detected	No mutation detected	Mutation negative
K-N-201	24	4	50	Yes	No mutation detected	No mutation detected	Mutation negative
K-N-202	24	4	30	No	No mutation detected	No mutation detected	Mutation negative
K-N-203	24	4	40	Yes	No mutation detected	No mutation detected	Mutation negative
K-N-204	24	4	30	No	No mutation detected	No mutation detected	Mutation negative
K-N-205	24	4	30	No	No mutation detected	No mutation detected	Mutation negative
K-N-206	24	4	30	Yes	No mutation detected	No mutation detected	Mutation negative
K-N-207	24	4	30	No	No mutation detected	No mutation detected	Mutation negative
K-N-208	24	4	30	No	Invalid a)	Invalid c)	Mutation negative
K-N-209	24	4	30	No	No mutation detected	No mutation detected	Mutation negative
K-N-210	24	4	50	Yes	No mutation detected	No mutation detected	Mutation negative
K-N-211	24	4	30	No	No mutation detected	No mutation detected	Mutation negative
K-N-212	24	4	30	Yes	No mutation detected	No mutation detected	Mutation negative
K-N-213	24	2	30	Yes	No mutation detected	NRAS G13R/V	NRAS G13R
K-N-214	24	1	40	Yes	No mutation detected	No mutation detected c)	NRAS Q61H
K-N-215	24	4	30	No	No mutation detected	NRAS Q61L	NRAS Q61L
K-N-216	24	2	30	No	No mutation detected	NRAS Q61R	NRAS Q61R
K-N-217	24	3	30	Yes	No mutation detected	NRAS Q61K	NRAS Q61K
K-N-218	24	3	30	Yes	No mutation detected	NRAS Q61R	NRAS Q61R
K-N-219	24	2	30	Yes	No mutation detected	No mutation detected	Mutation negative
K-N-220	24	4	30	Yes	KRAS G12D	No mutation detected	KRAS G12D
K-N-221	24	2	30	Yes	KRAS Q61H c)	No mutation detected	Mutation negative
K-N-222	24	2	30	Yes	No mutation detected	No mutation detected	Mutation negative
K-N-223	24	2	30	Yes	No mutation detected	No mutation detected	Mutation negative
K-N-224	24	3	30	Yes	No mutation detected	No mutation detected	Mutation negative
K-N-225	24	4	30	No	Invalid a)	Invalid a)	KRAS G12D
S-N-001	48	0	30	Yes	KRAS G12S	No mutation detected	KRAS G12S
S-N-002	48-72	0	50	Yes	No mutation detected	BRAF V600E	BRAF V600E
S-N-003	48	0	30	Yes	No mutation detected	No mutation detected	Mutation negative
S-N-004	48	0	30	Yes	No mutation detected	No mutation detected	Mutation negative
S-N-005	48-72	0	30	No	No mutation detected	No mutation detected	Mutation negative
S-N-006	48	0	30	No	KRAS G12D	No mutation detected	KRAS G12D
S-N-007	48	0	30	Yes	No mutation detected	No mutation detected	Mutation negative
S-N-008	48	0	30	No	No mutation detected	BRAF V600E	BRAF V600E
S-N-009	48	0	30	Yes	KRAS G13D	No mutation detected	KRAS G13D
S-N-010	48	0	30	Yes	KRAS G12D	No mutation detected	KRAS G12D
S-N-011	48	0	30	Yes	KRAS G12D	No mutation detected	KRAS G12D
S-N-012	48	0	30	Yes	KRAS G12V	No mutation detected	KRAS G12V
S-N-013	48	0	30	No	No mutation detected	No mutation detected	Mutation negative
S-N-014	48-72	0	40	Yes	No mutation detected	No mutation detected	Mutation negative
S-N-016	48	0	30	Yes	KRAS G12V	No mutation detected	KRAS G12V
S-N-017	48	0	30	No	KRAS G12V	No mutation detected	KRAS G12V
S-N-018	48	0	30	Yes	No mutation detected	NRAS Q61K	NRAS Q61K
S-N-019	48	0	30	Yes	KRAS G12D	No mutation detected	KRAS G12D
S-N-020	48	0	30	Yes	No mutation detected	No mutation detected	Mutation negative
S-N-021	48	0	30	Yes	No mutation detected	No mutation detected	Mutation negative
S-N-022	48	0	30	Yes	No mutation detected	No mutation detected	Mutation negative
S-N-023	48-72	1	30	Yes	No mutation detected	No mutation detected	Mutation negative
S-N-025	48	1	30	Yes	KRAS G12C	No mutation detected	KRAS G12C
S-N-026	48	1	40	Yes	KRAS A146P/T/V	No mutation detected	KRAS A146T
S-N-027	48	1	30	Yes	No mutation detected	No mutation detected	Mutation negative
S-N-029	48	1	30	Yes	No mutation detected	No mutation detected	Mutation negative
S-N-030	48-72	1	30	Yes	No mutation detected	BRAF V600E	BRAF V600E
S-N-031	48-72	1	30	Yes	No mutation detected	BRAF V600E	BRAF V600E
S-N-033	48	1	30	Yes	KRAS G13D	No mutation detected	KRAS G13D
S-N-034	48	1	30	No	No mutation detected	BRAF V600E	BRAF V600E
S-N-035	48	1	30	Yes	No mutation detected	No mutation detected	Mutation negative
S-N-036	48	1	50	Yes	No mutation detected	BRAF V600E	BRAF V600E
S-N-037	48	1	30	Yes	No mutation detected	BRAF V600E	BRAF V600E
S-N-038	48	1	30	Yes	KRAS G12D	No mutation detected	KRAS G12D
S-N-039	48	1	30	Yes	No mutation detected	No mutation detected	Mutation negative
S-N-040	48	1	30	Yes	KRAS G12D	No mutation detected	KRAS G12D
S-N-041	48	1	30	No	No mutation detected	No mutation detected	Mutation negative
S-N-043	48	1	30	Yes	No mutation detected	BRAF V600E	BRAF V600E
S-N-044	48-72	1	30	No	No mutation detected	No mutation detected	Mutation negative
S-N-045	48	1	30	No	KRAS G12V	No mutation detected	KRAS G12V
S-N-046	48	1	30	Yes	No mutation detected	No mutation detected	Mutation negative
S-N-047	48	1	30	Yes	KRAS G12D	No mutation detected	KRAS G12D
S-N-048	48	1	30	No	No mutation detected	No mutation detected	Mutation negative
S-N-049	48	1	30	Yes	KRAS G12V	No mutation detected	KRAS G12V
S-N-050	48	1	30	Yes	KRAS G12A	No mutation detected	KRAS G12A
a) Invalid again on re-assay. b) Mutation positive (KRAS G12D) on re-assay. c) Mutation negative on re-assay. d) Mutation positive (BRAF V600E) on re-assay. e) Mutation positive (KRAS A146T) on re-assay.
